# Supplementary material for: Study on the Mechanism of the Adrenaline-Evoked Procoagulant Response in Human Platelets
Source: Int J Mol Sci. 2024 Mar 5;25(5):2997. doi: 10.3390/ijms25052997 (PMC10932417; doi:10.3390/ijms25052997)
Supplement: Supplementary file 1 [file ijms-25-02997-s001.zip]

Archive with 1 entries (1 files):
- ijms-2858563-supplementary.pdf
